# Supplementary material for: Secondary vectors of Zika Virus, a systematic review of laboratory vector competence studies
Source: PLoS Negl Trop Dis. 2023 Aug 31;17(8):e0011591. doi: 10.1371/journal.pntd.0011591 (PMC10499269; doi:10.1371/journal.pntd.0011591)
Supplement: S1 Data — (XLSX) [file pntd.0011591.s002.xlsx]

## Sheet: Data
Species	Exposed	Infected	Disseminated	Transmitted	IR	SDR	CDR	STR	CTR	Notes
Ae. unilineatus (50)	300	56	3	0	18.6667	5.35714	1	0	0	Reported 3 saliva samples tested
Ae. vittatus (50)	256	37	10	2	14.4531	27.027	3.90625	20	0.78125	Reported 10 saliva samples tested
Ae. luteocephalus (50)	60	45	19	10	75	42.2222	31.6667	52.6316	16.6667	Reported 27 saliva samples tested; this number is inconsistent with numbers and percentages reported, we calculate 19 disseminated infections
Ae. terrens (64)	21	0	0	0	0	0	0	0	0	0
Ae. scapularis (64)	42	1	0	0	2.38095	0	0	0	0
Sa. identicus (64)	4	0	0	0	0	0	0	0	0	0
Sa. albiriprivus (64)	99	1	0	0	1.0101	0	0	0	0
Hg. leucocelaenus (64)	101	27	3	0	26.7327	11.1111	2.9703	0
Sa. cyaneus (60)	69	1	1	1	1.44928	100	1.44928	100
Ae. polynesiensis (45)	66	24	12	0	36.3636	50	18.1818	0	0
Ae. polynesiensis (57)	82	71	32	1	86.5854	45.0704	39.0244	3.125	1.21951
Ae. henselli (37)	70	48	9		68.5714	18.75	12.8571
Ae. mediovittatus (77)	322	92	2	0	28.5714	2.17391	0.621118	0	0
Ae. camptorhynchus (48)	18	5			27.7778	12.5		13.5135		note Duchemin paper lacks methodological clarity reporting what appear to be stepwise rather than cummulative rates
simulated rates	100	28	4	1	28	14.2857	4	13.5	0.5	these are rates provided in the papers but with individual denominators-above we calculate all rates based on exposing 100 mosquitoes
Ae. notoscriptus (43)	60	34	7	0	56.6667	20.5882	11.6667	0	0
Ae. notoscriptus (48)	200	69	2	1	34.5	2.89855	1	50	0.5	note Duchemin paper lacks methodological clarity reporting what appear to be stepwise rather than cummulative rates
simulated rates					34.3	3.38983		42.1053		these are rates provided in the papers but with individual denominators-above we calculate all rates based on exposing 200 mosquitoes
Ae. vigilax (43)	30	17	8	0	56.6667	47.0588	26.6667	0	0
Ae. procax (43)	6	2	1	0	33.3333	50	16.6667	0	0
Armigeres subalbatus (10 dpi) (75)	25	9	7	2	36	77.7778	28	28.5714	8
Ae. vexans (3 studies)
105.8 PFU/ml, 25°C (47)	131	17	8		12.9771	47.0588	6.10687	0	0
106.8-7.2 PFU/ml, 26°C (50)	148	118	24	7	79.7297	20.339	16.2162	29.1667	4.72973
105.3 PFU/ml, 28°C (56)					28	11	3	5	1	no raw data provided
Ae. triseriatus (39)	33	4	0	0	12.1212	0	0	0	0
Ae. triseriatus (71)	28	7	0	0	25	0	0	0	0
Ae. caspius (62)	20	2	2	0	10	100	10	0	0
Ae. caspius (65)	25	10	0	0	40	0	0	0	0
Ae. caspius (67)	30	0	0	0	0	0	0	0	0
Ae. detritus
107.2 PFU/ml, 14 dpi (62)	4	3	0	0	75	0	0	0	0
106 PFU/ml, 14-28 dpi, 19°C (70)	65	9		2	13.8462	0			3.07692
106 PFU/ml, 14-28 dpi, 21°C (70)	67	16		6	23.8806				8.95522
106 PFU/ml, 14-28 dpi, 24°C (70)	71	12		7	16.9014				9.85915
106 PFU/ml, 14-28 dpi, 28°C (70)	53	8		7	15.0943				13.2075
106 PFU/ml, 14 dpi, 31°C (70)	13	2		2	15.3846				15.3846
Ae. japonicus (76)	10	1			10
106.5-7.7 PFU/ml, 24 °C (71)	73	15	7	2	20.5479	46.6667	9.58904	28.5714	2.73973	9% CDR reported in paper
107.2 TCID50/ml, 28 °C (68)	62	6	5	2	9.67742	83.3333	8.06452	40	3.22581
14,21 dpi, constant 27°C (73)	120	104	23	13	86.6667	22.1154	19.1667	56.5217	10.8333
14,21 dpi, fluctuating 21-27°C (73)	120	60	29	12	50	48.3333	24.1667	41.3793	10
14 dpi, 21°C (59)	30	3	0	0	10	0	0	0	0
14 dpi, 24°C (59)	29	7		0	24.1379	0	0	0	0
14 dpi, 27°C (59)	21	14		2	66.6667	0	0	0	9.52381	no raw numbers
Cx. pipiens
(40,41,44,46,71)	0	0	0	0		0	0	0	0
(69)	118	55		4	46.6102				3.38983
(53)	58	5	0	0	8.62069	0	0		0
Heitman, 18-27°C, 14,21 dpi (52)	138	22	0	0	15.942				0
Cx. molestus (2 studies) (69)	55	0	0	0	0	0	0	0	0
18 and 27°C, 14,21 dpi (52)	140	33		0	23.5714				0
Cx.. tarsalis (2 studies)	0	0	0	0					0
(1 study) 14,21 dpi, 18°C, 26°C	66	8	3	0	12.1212	37.5	4.54545	0	0
Cx. torrentium 14,21dpi 18°C,27°C	143	16		0	11.1888			0	0

## Sheet: Dictionary
Species	Species exposed to Zika virus. Note reference provided in parentheses
Exposed	Number of mosquitoes exposed to Zika virus or engorged mosquitoes
Infected	Number of mosquitoes that tested positive for Zika virus or Zika virus RNA (bodies or midguts)
Disseminated	Number of mosquitoes that tested positive for Zika virus or Zika virus RNA (legs+wings, heads, carcasses, if salivary gland indicated)
Transmitted	Number of mosquitoes with saliva testing positive
IR	Infected/Exposed*100
SDR	Disseminated/Infected*100
CDR	Disseminated/Exposed*100
STR	Transmitted/Disseminated*100
CTR	Transmitted/Exposed*100
Notes
